# Supplementary material for: Antecedent chromatin organization determines cGAS recruitment to ruptured micronuclei
Source: Nat Commun. 2023 Feb 2;14:556. doi: 10.1038/s41467-023-36195-8 (PMC9894866; doi:10.1038/s41467-023-36195-8)
Supplement: Supplementary file 2 — Source data [file 41467_2023_36195_MOESM2_ESM.zip]

Archive with 4 entries (4 files):
- Source data_20221114.xlsx
- __MACOSX/._Source data_20221114.xlsx
- Uncropped versions of Western blots.eps
- __MACOSX/._Uncropped versions of Western blots.eps
