# Supplementary material for: Antecedent chromatin organization determines cGAS recruitment to ruptured micronuclei
Source: Nat Commun. 2023 Feb 2;14:556. doi: 10.1038/s41467-023-36195-8 (PMC9894866; doi:10.1038/s41467-023-36195-8)
Supplement: Supplementary file 2 — Source data [file 41467_2023_36195_MOESM2_ESM.zip › Source data_20221114.xlsx]

## Sheet: Fig. 1B
Agent	Total MN	Marker	number_pos_mn	percent_pos_mn
DMSO	50	cGAS	22	44
DMSO	50	cGAS	26	52
DMSO	50	cGAS	17	34
10 Gy IR	50	cGAS	42	84
10 Gy IR	50	cGAS	40	80
10 Gy IR	50	cGAS	40	80
Taxol	50	cGAS	29	58
Taxol	50	cGAS	26	52
Taxol	50	cGAS	32	64
MMS	50	cGAS	45	90
MMS	50	cGAS	38	76
HU	50	cGAS	32	64
HU	50	cGAS	27	54
HU	50	cGAS	24	48
SRSF1 KD	50	cGAS	13	26
SRSF1 KD	50	cGAS	20	40
SRSF1 KD	50	cGAS	19	38
UV	50	cGAS	35	70
UV	50	cGAS	30	60
UV	50	cGAS	27	54
Cisplatin	50	cGAS	28	56
Cisplatin	50	cGAS	28	56
Cisplatin	50	cGAS	21	42
MMC	50	cGAS	17	34
MMC	50	cGAS	17	34
MMC	50	cGAS	18	36
DRB	50	cGAS	13	26
DRB	50	cGAS	18	36
DRB	50	cGAS	9	18

## Sheet: Fig. 1C
Replicate	Agent	Dose	MN	Marker	number_pos_mn	percent_pos_mn
1	IR	2 Gy	50	cGAS	27	54
2	IR	2 Gy	50	cGAS	32	64
3	IR	2 Gy	50	cGAS	29	58
1	IR	10 Gy	50	cGAS	36	72
2	IR	10 Gy	50	cGAS	32	64
3	IR	10 Gy	50	cGAS	31	62

## Sheet: Fig. 1D
Agent	Replicate	Dose	MN	Nuclei
IR	1	2 Gy	9	55
IR	1	2 Gy	10	127
IR	1	2 Gy	16	67
IR	1	2 Gy	18	102
IR	2	2 Gy	11	93
IR	2	2 Gy	9	101
IR	2	2 Gy	19	99
IR	3	2 Gy	26	102
IR	3	2 Gy	25	117
IR	3	2 Gy	14	133
IR	1	10 Gy	34	37
IR	1	10 Gy	57	64
IR	1	10 Gy	32	52
IR	2	10 Gy	23	25
IR	2	10 Gy	22	34
IR	2	10 Gy	20	43
IR	2	10 Gy	21	31
IR	3	10 Gy	29	31
IR	3	10 Gy	35	41
IR	3	10 Gy	47	69

## Sheet: Fig. 1F
Agent	MN	Marker	MN total	number_pos_mn	number_neg_mn	percentage
DMSO	50	GFP	50	12	38	76
DMSO	50	GFP	50	30	20	40
DMSO	50	GFP	50	29	21	42
Taxol	50	GFP	50	16	34	68
Taxol	50	GFP	50	11	39	78
Taxol	50	GFP	50	13	37	74
IR	50	GFP	50	19	31	62
IR	50	GFP	50	26	24	48
IR	50	GFP	50	24	26	52
MMS	50	GFP	50	18	32	64
MMS	50	GFP	50	31	19	38
MMS	50	GFP	50	20	30	60
HU	50	GFP	50	27	23	46
HU	50	GFP	50	30	20	40
HU	50	GFP	50	34	16	32
SRSF1 KD	50	GFP	50	24	26	52
SRSF1 KD	50	GFP	50	32	18	36
SRSF1 KD	50	GFP	50	31	19	38
DRB	50	GFP	50	18	32	64
DRB	50	GFP	50	19	31	62
DRB	50	GFP	50	26	24	48

## Sheet: Fig. 1G
Agent	MN	Marker	number_pos_mn
DMSO	50	Ruptured cGAS+	17
DMSO	50	Ruptured cGAS+	12
DMSO	50	Ruptured cGAS+	9
Taxol	50	Ruptured cGAS+	23
Taxol	50	Ruptured cGAS+	30
Taxol	50	Ruptured cGAS+	21
IR	50	Ruptured cGAS+	28
IR	50	Ruptured cGAS+	17
IR	50	Ruptured cGAS+	23
MMS	50	Ruptured cGAS+	28
MMS	50	Ruptured cGAS+	19
MMS	50	Ruptured cGAS+	25
HU	50	Ruptured cGAS+	19
HU	50	Ruptured cGAS+	14
HU	50	Ruptured cGAS+	12
SRSF1 KD	50	Ruptured cGAS+	8
SRSF1 KD	50	Ruptured cGAS+	3
SRSF1 KD	50	Ruptured cGAS+	7
DRB	50	Ruptured cGAS+	8
DRB	50	Ruptured cGAS+	7
DRB	50	Ruptured cGAS+	7

## Sheet: Fig. 1H-I
Well	Fluor	Agent	Condition	Target	Content	Sample	Cq	SQ	average Ct	delta Ct	2^-Ct	Fold-change	Average of Untreated controls
A01	SYBR	DMSO	WT	IFNB	Unkn	DMSO 1	36.9643		36.9643	14.3753	4.70561e-05	0.23194	0.00020288
A02	SYBR	DMSO	WT	IFNB	Unkn	DMSO 1
A03	SYBR	DMSO	WT	ISG54	Unkn	DMSO 1	33.4915		34.2816	11.6926	0.00030212	0.774233	0.000390218
A04	SYBR	DMSO	WT	ISG54	Unkn	DMSO 1	35.0717
A05	SYBR	DMSO	WT	ISG15	Unkn	DMSO 1	30.4824		29.9645	7.37549	0.0060222	1.08592	0.00554571
A06	SYBR	DMSO	WT	ISG15	Unkn	DMSO 1	29.4466
A07	SYBR	DMSO	WT	GAPDH	Unkn	DMSO 1	22.6528		22.589
A08	SYBR	DMSO	WT	GAPDH	Unkn	DMSO 1	22.5252
A09	SYBR	DMSO	WT	IFNB	Unkn	DMSO 2			35.33	10.9752	0.000496746	2.44847
A10	SYBR	DMSO	WT	IFNB	Unkn	DMSO 2	35.33
A11	SYBR	DMSO	WT	ISG54	Unkn	DMSO 2	36.3015		35.3241	10.9693	0.000498785	1.27822
A12	SYBR	DMSO	WT	ISG54	Unkn	DMSO 2	34.3466
A13	SYBR	DMSO	WT	ISG15	Unkn	DMSO 2	32.2135		31.9741	7.61931	0.00508578	0.917067
A14	SYBR	DMSO	WT	ISG15	Unkn	DMSO 2	31.7347
A15	SYBR	DMSO	WT	GAPDH	Unkn	DMSO 2	24.3462		24.3548
A16	SYBR	DMSO	WT	GAPDH	Unkn	DMSO 2	24.3634
A17	SYBR	DMSO	WT	IFNB	Unkn	DMSO 3	35.7047		35.7047	13.9128	6.48378e-05	0.319587
A18	SYBR	DMSO	WT	IFNB	Unkn	DMSO 3
A19	SYBR	DMSO	WT	ISG54	Unkn	DMSO 3	33.1303		33.1931	11.4012	0.000369749	0.947546
A20	SYBR	DMSO	WT	ISG54	Unkn	DMSO 3	33.2558
A21	SYBR	DMSO	WT	ISG15	Unkn	DMSO 3	29.0492		29.2906	7.49873	0.00552914	0.997012
A22	SYBR	DMSO	WT	ISG15	Unkn	DMSO 3	29.5321
A23	SYBR	DMSO	WT	GAPDH	Unkn	DMSO 3	21.5111		21.7919
A24	SYBR	DMSO	WT	GAPDH	Unkn	DMSO 3	22.0727
B01	SYBR	IR	WT	IFNB	Unkn	IR 1	35.6289		35.6289	12.9382	0.000127413	0.628022
B02	SYBR	IR	WT	IFNB	Unkn	IR 1
B03	SYBR	IR	WT	ISG54	Unkn	IR 1	31.7648		31.907	9.21634	0.00168114	4.30821
B04	SYBR	IR	WT	ISG54	Unkn	IR 1	32.0493
B05	SYBR	IR	WT	ISG15	Unkn	IR 1	26.5522		26.2604	3.5697	0.0842198	15.1865
B06	SYBR	IR	WT	ISG15	Unkn	IR 1	25.9685
B07	SYBR	IR	WT	GAPDH	Unkn	IR 1	22.4791		22.6907
B08	SYBR	IR	WT	GAPDH	Unkn	IR 1	22.9023
B09	SYBR	IR	WT	IFNB	Unkn	IR 2			36.3964	14.7424	3.64837e-05	0.179829
B10	SYBR	IR	WT	IFNB	Unkn	IR 2	36.3964
B11	SYBR	IR	WT	ISG54	Unkn	IR 2	31.0098		30.5608	8.90672	0.00208358	5.33953
B12	SYBR	IR	WT	ISG54	Unkn	IR 2	30.1117
B13	SYBR	IR	WT	ISG15	Unkn	IR 2	25.3432		25.4066	3.75252	0.0741956	13.3789
B14	SYBR	IR	WT	ISG15	Unkn	IR 2	25.4699
B15	SYBR	IR	WT	GAPDH	Unkn	IR 2	22.1628		21.654
B16	SYBR	IR	WT	GAPDH	Unkn	IR 2	21.1453
B17	SYBR	IR	WT	IFNB	Unkn	IR 3	36.61		36.61	12.9301	0.000128128	0.631543
B18	SYBR	IR	WT	IFNB	Unkn	IR 3
B19	SYBR	IR	WT	ISG54	Unkn	IR 3	31.9978		32.0333	8.35347	0.00305743	7.83518
B20	SYBR	IR	WT	ISG54	Unkn	IR 3	32.0689
B21	SYBR	IR	WT	ISG15	Unkn	IR 3	28.0975		28.0335	4.35368	0.0489116	8.81973
B22	SYBR	IR	WT	ISG15	Unkn	IR 3	27.9696
B23	SYBR	IR	WT	GAPDH	Unkn	IR 3			23.6799
B24	SYBR	IR	WT	GAPDH	Unkn	IR 3	23.6799
C01	SYBR	MMS	WT	IFNB	Unkn	MMS 1	37.4695		37.4695	14.1575	5.47239e-05	0.269735
C02	SYBR	MMS	WT	IFNB	Unkn	MMS 1
C03	SYBR	MMS	WT	ISG54	Unkn	MMS 1	31.4381		31.4723	8.16031	0.00349545	8.95767
C04	SYBR	MMS	WT	ISG54	Unkn	MMS 1	31.5066
C05	SYBR	MMS	WT	ISG15	Unkn	MMS 1	26.9573		28.652	5.33997	0.0246893	4.45197
C06	SYBR	MMS	WT	ISG15	Unkn	MMS 1	30.3467
C07	SYBR	MMS	WT	GAPDH	Unkn	MMS 1	23.3735		23.312
C08	SYBR	MMS	WT	GAPDH	Unkn	MMS 1	23.2506
C09	SYBR	MMS	WT	IFNB	Unkn	MMS 2			38.1621	14.2394	5.17022e-05	0.254841
C10	SYBR	MMS	WT	IFNB	Unkn	MMS 2	38.1621
C11	SYBR	MMS	WT	ISG54	Unkn	MMS 2	33.0562		32.997	9.07437	0.00185499	4.75372
C12	SYBR	MMS	WT	ISG54	Unkn	MMS 2	32.9378
C13	SYBR	MMS	WT	ISG15	Unkn	MMS 2	29.6696		29.8297	5.90703	0.0166651	3.00504
C14	SYBR	MMS	WT	ISG15	Unkn	MMS 2	29.9898
C15	SYBR	MMS	WT	GAPDH	Unkn	MMS 2	23.7998		23.9226
C16	SYBR	MMS	WT	GAPDH	Unkn	MMS 2	24.0455
C17	SYBR	MMS	WT	IFNB	Unkn	MMS 3	36.81		36.81	12.787	0.000141488	0.697399
C18	SYBR	MMS	WT	IFNB	Unkn	MMS 3
C19	SYBR	MMS	WT	ISG54	Unkn	MMS 3	31.8231		31.811	7.78804	0.00452445	11.5947
C20	SYBR	MMS	WT	ISG54	Unkn	MMS 3	31.7989
C21	SYBR	MMS	WT	ISG15	Unkn	MMS 3	28.1367		28.3683	4.34535	0.0491947	8.87078
C22	SYBR	MMS	WT	ISG15	Unkn	MMS 3	28.5999
C23	SYBR	MMS	WT	GAPDH	Unkn	MMS 3	24.4895		24.023
C24	SYBR	MMS	WT	GAPDH	Unkn	MMS 3	23.5564
D01	SYBR	Taxol	WT	IFNB	Unkn	Taxol 1			36.3954	14.1395	5.54093e-05	0.273113
D02	SYBR	Taxol	WT	IFNB	Unkn	Taxol 1	36.3954
D03	SYBR	Taxol	WT	ISG54	Unkn	Taxol 1	30.6523		30.4641	8.20821	0.0033813	8.66516
D04	SYBR	Taxol	WT	ISG54	Unkn	Taxol 1	30.2759
D05	SYBR	Taxol	WT	ISG15	Unkn	Taxol 1	26.1186		26.1431	3.88717	0.0675844	12.1868
D06	SYBR	Taxol	WT	ISG15	Unkn	Taxol 1	26.1676
D07	SYBR	Taxol	WT	GAPDH	Unkn	Taxol 1	22.2953		22.2559
D08	SYBR	Taxol	WT	GAPDH	Unkn	Taxol 1	22.2164
D09	SYBR	Taxol	WT	IFNB	Unkn	Taxol 2	36.8646		36.1873	13.8824	6.62183e-05	0.326391
D10	SYBR	Taxol	WT	IFNB	Unkn	Taxol 2	35.51
D11	SYBR	Taxol	WT	ISG54	Unkn	Taxol 2	30.1006		30.0946	7.78972	0.00451918	11.5812
D12	SYBR	Taxol	WT	ISG54	Unkn	Taxol 2	30.0886
D13	SYBR	Taxol	WT	ISG15	Unkn	Taxol 2	25.7832		25.6676	3.36279	0.0972075	17.5284
D14	SYBR	Taxol	WT	ISG15	Unkn	Taxol 2	25.5521
D15	SYBR	Taxol	WT	GAPDH	Unkn	Taxol 2	22.2828		22.3048
D16	SYBR	Taxol	WT	GAPDH	Unkn	Taxol 2	22.3269
D17	SYBR	Taxol	WT	IFNB	Unkn	Taxol 3	36.9165		36.6542	13.782	7.099e-05	0.349911
D18	SYBR	Taxol	WT	IFNB	Unkn	Taxol 3	36.3918
D19	SYBR	Taxol	WT	ISG54	Unkn	Taxol 3	30.331		30.3404	7.46829	0.00564703	14.4715
D20	SYBR	Taxol	WT	ISG54	Unkn	Taxol 3	30.3499
D21	SYBR	Taxol	WT	ISG15	Unkn	Taxol 3	26.2032		26.2779	3.40572	0.0943577	17.0146
D22	SYBR	Taxol	WT	ISG15	Unkn	Taxol 3	26.3525
D23	SYBR	Taxol	WT	GAPDH	Unkn	Taxol 3	22.2528		22.8722
D24	SYBR	Taxol	WT	GAPDH	Unkn	Taxol 3	23.4915
E01	SYBR	siSRSF1	WT	IFNB	Unkn	SRSF1 1			37.0986	14.3633	4.74484e-05	0.233874
E02	SYBR	siSRSF1	WT	IFNB	Unkn	SRSF1 1	37.0986
E03	SYBR	siSRSF1	WT	ISG54	Unkn	SRSF1 1	33.4588		33.5161	10.7807	0.000568434	1.45671
E04	SYBR	siSRSF1	WT	ISG54	Unkn	SRSF1 1	33.5734
E05	SYBR	siSRSF1	WT	ISG15	Unkn	SRSF1 1	30.1045		30.1003	7.36493	0.00606647	1.0939
E06	SYBR	siSRSF1	WT	ISG15	Unkn	SRSF1 1	30.096
E07	SYBR	siSRSF1	WT	GAPDH	Unkn	SRSF1 1	22.7633		22.7353
E08	SYBR	siSRSF1	WT	GAPDH	Unkn	SRSF1 1	22.7074
E09	SYBR	siSRSF1	WT	IFNB	Unkn	SRSF1 2	35.2167		35.2167	8.52493	0.00271482	13.3814
E10	SYBR	siSRSF1	WT	IFNB	Unkn	SRSF1 2
E11	SYBR	siSRSF1	WT	ISG54	Unkn	SRSF1 2	37.3238		36.3807	9.68896	0.00121153	3.10474
E12	SYBR	siSRSF1	WT	ISG54	Unkn	SRSF1 2	35.4377
E13	SYBR	siSRSF1	WT	ISG15	Unkn	SRSF1 2	33.5399		34.4251	7.73329	0.00469947	0.847406
E14	SYBR	siSRSF1	WT	ISG15	Unkn	SRSF1 2	35.3102
E15	SYBR	siSRSF1	WT	GAPDH	Unkn	SRSF1 2	26.7752		26.6918
E16	SYBR	siSRSF1	WT	GAPDH	Unkn	SRSF1 2	26.6084
E17	SYBR	siSRSF1	WT	IFNB	Unkn	SRSF1 3	36.5856		36.5856	13.877	6.64671e-05	0.327618
E18	SYBR	siSRSF1	WT	IFNB	Unkn	SRSF1 3
E19	SYBR	siSRSF1	WT	ISG54	Unkn	SRSF1 3	33.8337		33.574	10.8654	0.000536025	1.37365
E20	SYBR	siSRSF1	WT	ISG54	Unkn	SRSF1 3	33.3143
E21	SYBR	siSRSF1	WT	ISG15	Unkn	SRSF1 3	30.1119		30.6642	7.95567	0.00402814	0.726353
E22	SYBR	siSRSF1	WT	ISG15	Unkn	SRSF1 3	31.2166
E23	SYBR	siSRSF1	WT	GAPDH	Unkn	SRSF1 3	22.6997		22.7086
E24	SYBR	siSRSF1	WT	GAPDH	Unkn	SRSF1 3	22.7175
F01	SYBR	DRB	WT	IFNB	Unkn	DRB 1	37.0965		35.8631	13.1604	0.000109228	0.538386
F02	SYBR	DRB	WT	IFNB	Unkn	DRB 1	34.6297
F03	SYBR	DRB	WT	ISG54	Unkn	DRB 1	33.6596		32.9346	10.2319	0.00083154	2.13096
F04	SYBR	DRB	WT	ISG54	Unkn	DRB 1	32.2097
F05	SYBR	DRB	WT	ISG15	Unkn	DRB 1	29.071		29.175	6.47229	0.0112628	2.0309
F06	SYBR	DRB	WT	ISG15	Unkn	DRB 1	29.279
F07	SYBR	DRB	WT	GAPDH	Unkn	DRB 1	22.5871		22.7027
F08	SYBR	DRB	WT	GAPDH	Unkn	DRB 1	22.8184
F09	SYBR	DRB	WT	IFNB	Unkn	DRB 2			35.1228	12.1805	0.000215434	1.06188
F10	SYBR	DRB	WT	IFNB	Unkn	DRB 2	35.1228
F11	SYBR	DRB	WT	ISG54	Unkn	DRB 2	33.3927		33.4134	10.471	0.000704532	1.80548
F12	SYBR	DRB	WT	ISG54	Unkn	DRB 2	33.4342
F13	SYBR	DRB	WT	ISG15	Unkn	DRB 2	30.2085		30.2158	7.27343	0.00646369	1.16553
F14	SYBR	DRB	WT	ISG15	Unkn	DRB 2	30.2231
F15	SYBR	DRB	WT	GAPDH	Unkn	DRB 2	22.9458		22.9424
F16	SYBR	DRB	WT	GAPDH	Unkn	DRB 2	22.9389
F17	SYBR	DRB	WT	IFNB	Unkn	DRB 3	35.6039		35.6039	13.0315	0.000119436	0.588704
F18	SYBR	DRB	WT	IFNB	Unkn	DRB 3
F19	SYBR	DRB	WT	ISG54	Unkn	DRB 3	33.6715		33.6186	11.0462	0.000472879	1.21183
F20	SYBR	DRB	WT	ISG54	Unkn	DRB 3	33.5657
F21	SYBR	DRB	WT	ISG15	Unkn	DRB 3	29.2565		29.6807	7.10831	0.00724747	1.30686
F22	SYBR	DRB	WT	ISG15	Unkn	DRB 3	30.1049
F23	SYBR	DRB	WT	GAPDH	Unkn	DRB 3	22.5827		22.5724
F24	SYBR	DRB	WT	GAPDH	Unkn	DRB 3	22.5621
G01	SYBR	DMSO	CDK1i	IFNB	Unkn	DMSO CDK1i 1	35.2061		35.2061	12.0282	0.000239414	0.896798	0.000266965
G02	SYBR	DMSO	CDK1i	IFNB	Unkn	DMSO CDK1i 1
G03	SYBR	DMSO	CDK1i	ISG54	Unkn	DMSO CDK1i 1	34.0802		33.6492	10.4712	0.000704435	0.976137	0.000721656
G04	SYBR	DMSO	CDK1i	ISG54	Unkn	DMSO CDK1i 1	33.2181
G05	SYBR	DMSO	CDK1i	ISG15	Unkn	DMSO CDK1i 1	29.3184		29.3627	6.18474	0.013747	1.22077	0.0112609
G06	SYBR	DMSO	CDK1i	ISG15	Unkn	DMSO CDK1i 1	29.4069
G07	SYBR	DMSO	CDK1i	GAPDH	Unkn	DMSO CDK1i 1	23.2057		23.1779
G08	SYBR	DMSO	CDK1i	GAPDH	Unkn	DMSO CDK1i 1	23.1501
G09	SYBR	DMSO	CDK1i	IFNB	Unkn	DMSO CDK1i 2	34.9618		34.9618	11.1012	0.000455203	1.7051
G10	SYBR	DMSO	CDK1i	IFNB	Unkn	DMSO CDK1i 2
G11	SYBR	DMSO	CDK1i	ISG54	Unkn	DMSO CDK1i 2	33.5081		34.3996	10.539	0.00067212	0.931358
G12	SYBR	DMSO	CDK1i	ISG54	Unkn	DMSO CDK1i 2	35.2911
G13	SYBR	DMSO	CDK1i	ISG15	Unkn	DMSO CDK1i 2	30.7785		30.5636	6.70298	0.00959844	0.85237
G14	SYBR	DMSO	CDK1i	ISG15	Unkn	DMSO CDK1i 2	30.3487
G15	SYBR	DMSO	CDK1i	GAPDH	Unkn	DMSO CDK1i 2	23.6819		23.8606
G16	SYBR	DMSO	CDK1i	GAPDH	Unkn	DMSO CDK1i 2	24.0393
G17	SYBR	DMSO	CDK1i	IFNB	Unkn	DMSO CDK1i 3			35.7794	13.1999	0.000106279	0.3981
G18	SYBR	DMSO	CDK1i	IFNB	Unkn	DMSO CDK1i 3	35.7794
G19	SYBR	DMSO	CDK1i	ISG54	Unkn	DMSO CDK1i 3	32.653		32.8883	10.3088	0.000788413	1.09251
G20	SYBR	DMSO	CDK1i	ISG54	Unkn	DMSO CDK1i 3	33.1237
G21	SYBR	DMSO	CDK1i	ISG15	Unkn	DMSO CDK1i 3	29.2067		29.1617	6.58211	0.0104373	0.926859
G22	SYBR	DMSO	CDK1i	ISG15	Unkn	DMSO CDK1i 3	29.1167
G23	SYBR	DMSO	CDK1i	GAPDH	Unkn	DMSO CDK1i 3	22.4543		22.5796
G24	SYBR	DMSO	CDK1i	GAPDH	Unkn	DMSO CDK1i 3	22.7049
H01	SYBR	IR	CDK1i	IFNB	Unkn	IR CDK1i 1	36.6864		36.6864	13.5243	8.4874e-05	0.317921
H02	SYBR	IR	CDK1i	IFNB	Unkn	IR CDK1i 1
H03	SYBR	IR	CDK1i	ISG54	Unkn	IR CDK1i 1	33.5714		33.5308	10.3687	0.000756316	1.04803
H04	SYBR	IR	CDK1i	ISG54	Unkn	IR CDK1i 1	33.4903
H05	SYBR	IR	CDK1i	ISG15	Unkn	IR CDK1i 1	28.1388		28.0917	4.9296	0.0328128	2.91387
H06	SYBR	IR	CDK1i	ISG15	Unkn	IR CDK1i 1	28.0446
H07	SYBR	IR	CDK1i	GAPDH	Unkn	IR CDK1i 1	23.1505		23.1621
H08	SYBR	IR	CDK1i	GAPDH	Unkn	IR CDK1i 1	23.1737
H09	SYBR	IR	CDK1i	IFNB	Unkn	IR CDK1i 2	36.4569		36.4569	13.8313	6.86045e-05	0.256979
H10	SYBR	IR	CDK1i	IFNB	Unkn	IR CDK1i 2
H11	SYBR	IR	CDK1i	ISG54	Unkn	IR CDK1i 2	33.0722		33.0389	10.4134	0.000733266	1.01609
H12	SYBR	IR	CDK1i	ISG54	Unkn	IR CDK1i 2	33.0057
H13	SYBR	IR	CDK1i	ISG15	Unkn	IR CDK1i 2	28.1416		28.0165	5.39095	0.0238321	2.11636
H14	SYBR	IR	CDK1i	ISG15	Unkn	IR CDK1i 2	27.8914
H15	SYBR	IR	CDK1i	GAPDH	Unkn	IR CDK1i 2	22.535		22.6256
H16	SYBR	IR	CDK1i	GAPDH	Unkn	IR CDK1i 2	22.7161
H17	SYBR	IR	CDK1i	IFNB	Unkn	IR CDK1i 3	37.5717		37.5717	16.5169	1.0664e-05	0.0399452
H18	SYBR	IR	CDK1i	IFNB	Unkn	IR CDK1i 3
H19	SYBR	IR	CDK1i	ISG54	Unkn	IR CDK1i 3	32.4229		32.8386	11.7838	0.000283613	0.393003
H20	SYBR	IR	CDK1i	ISG54	Unkn	IR CDK1i 3	33.2542
H21	SYBR	IR	CDK1i	ISG15	Unkn	IR CDK1i 3	26.9835		26.8966	5.84181	0.0174358	1.54835
H22	SYBR	IR	CDK1i	ISG15	Unkn	IR CDK1i 3	26.8097
H23	SYBR	IR	CDK1i	GAPDH	Unkn	IR CDK1i 3	20.908		21.0548
H24	SYBR	IR	CDK1i	GAPDH	Unkn	IR CDK1i 3	21.2015
I01	SYBR	MMS	CDK1i	IFNB	Unkn	MMS CDK1i 1	36.121		36.121	14.7189	3.70827e-05	0.138904
I02	SYBR	MMS	CDK1i	IFNB	Unkn	MMS CDK1i 1
I03	SYBR	MMS	CDK1i	ISG54	Unkn	MMS CDK1i 1	32.2447		32.2243	10.8223	0.000552289	0.765308
I04	SYBR	MMS	CDK1i	ISG54	Unkn	MMS CDK1i 1	32.204
I05	SYBR	MMS	CDK1i	ISG15	Unkn	MMS CDK1i 1	27.7068		27.6533	6.25126	0.0131275	1.16577
I06	SYBR	MMS	CDK1i	ISG15	Unkn	MMS CDK1i 1	27.5999
I07	SYBR	MMS	CDK1i	GAPDH	Unkn	MMS CDK1i 1	21.3933		21.4021
I08	SYBR	MMS	CDK1i	GAPDH	Unkn	MMS CDK1i 1	21.4108
I09	SYBR	MMS	CDK1i	IFNB	Unkn	MMS CDK1i 2	35.1516		35.1516	14.0035	6.08876e-05	0.228073
I10	SYBR	MMS	CDK1i	IFNB	Unkn	MMS CDK1i 2
I11	SYBR	MMS	CDK1i	ISG54	Unkn	MMS CDK1i 2	32.12		32.2233	11.0752	0.000463475	0.642238
I12	SYBR	MMS	CDK1i	ISG54	Unkn	MMS CDK1i 2	32.3267
I13	SYBR	MMS	CDK1i	ISG15	Unkn	MMS CDK1i 2	27.5092		27.3303	6.18217	0.0137715	1.22295
I14	SYBR	MMS	CDK1i	ISG15	Unkn	MMS CDK1i 2	27.1514
I15	SYBR	MMS	CDK1i	GAPDH	Unkn	MMS CDK1i 2	21.1515		21.1481
I16	SYBR	MMS	CDK1i	GAPDH	Unkn	MMS CDK1i 2	21.1447
I17	SYBR	MMS	CDK1i	IFNB	Unkn	MMS CDK1i 3			37.6363	16.5874	1.01552e-05	0.0380395
I18	SYBR	MMS	CDK1i	IFNB	Unkn	MMS CDK1i 3	37.6363
I19	SYBR	MMS	CDK1i	ISG54	Unkn	MMS CDK1i 3	32.6291		32.4503	11.4014	0.000369678	0.512263
I20	SYBR	MMS	CDK1i	ISG54	Unkn	MMS CDK1i 3	32.2715
I21	SYBR	MMS	CDK1i	ISG15	Unkn	MMS CDK1i 3	26.8408		26.9298	5.88092	0.0169694	1.50693
I22	SYBR	MMS	CDK1i	ISG15	Unkn	MMS CDK1i 3	27.0188
I23	SYBR	MMS	CDK1i	GAPDH	Unkn	MMS CDK1i 3	21.1247		21.0489
I24	SYBR	MMS	CDK1i	GAPDH	Unkn	MMS CDK1i 3	20.973
J01	SYBR	Taxol	CDK1i	IFNB	Unkn	Taxol CDK1i 1	38.4296		38.4296	11.9227	0.000257581	0.964849
J02	SYBR	Taxol	CDK1i	IFNB	Unkn	Taxol CDK1i 1
J03	SYBR	Taxol	CDK1i	ISG54	Unkn	Taxol CDK1i 1	34.7531		35.7287	9.22179	0.0016748	2.32077
J04	SYBR	Taxol	CDK1i	ISG54	Unkn	Taxol CDK1i 1	36.7043
J05	SYBR	Taxol	CDK1i	ISG15	Unkn	Taxol CDK1i 1	32.0142		32.0611	5.55417	0.0212827	1.88997
J06	SYBR	Taxol	CDK1i	ISG15	Unkn	Taxol CDK1i 1	32.108
J07	SYBR	Taxol	CDK1i	GAPDH	Unkn	Taxol CDK1i 1	26.4629		26.5069
J08	SYBR	Taxol	CDK1i	GAPDH	Unkn	Taxol CDK1i 1	26.551
J09	SYBR	Taxol	CDK1i	IFNB	Unkn	Taxol CDK1i 2	38.911		38.911	15.0241	3.00127e-05	0.112422
J10	SYBR	Taxol	CDK1i	IFNB	Unkn	Taxol CDK1i 2
J11	SYBR	Taxol	CDK1i	ISG54	Unkn	Taxol CDK1i 2	32.8352		33.0554	9.16842	0.00173793	2.40825
J12	SYBR	Taxol	CDK1i	ISG54	Unkn	Taxol CDK1i 2	33.2755
J13	SYBR	Taxol	CDK1i	ISG15	Unkn	Taxol CDK1i 2	28.6854		28.5845	4.69754	0.0385389	3.42237
J14	SYBR	Taxol	CDK1i	ISG15	Unkn	Taxol CDK1i 2	28.4836
J15	SYBR	Taxol	CDK1i	GAPDH	Unkn	Taxol CDK1i 2	23.8625		23.8869
J16	SYBR	Taxol	CDK1i	GAPDH	Unkn	Taxol CDK1i 2	23.9113
J17	SYBR	Taxol	CDK1i	IFNB	Unkn	Taxol CDK1i 3	37.0488		37.0488	11.4426	0.000359272	1.34576
J18	SYBR	Taxol	CDK1i	IFNB	Unkn	Taxol CDK1i 3
J19	SYBR	Taxol	CDK1i	ISG54	Unkn	Taxol CDK1i 3	35.392		35.392	9.78587	0.00113281	1.56974
J20	SYBR	Taxol	CDK1i	ISG54	Unkn	Taxol CDK1i 3
J21	SYBR	Taxol	CDK1i	ISG15	Unkn	Taxol CDK1i 3	30.0543		30.0515	4.44532	0.0459014	4.07618
J22	SYBR	Taxol	CDK1i	ISG15	Unkn	Taxol CDK1i 3	30.0486
J23	SYBR	Taxol	CDK1i	GAPDH	Unkn	Taxol CDK1i 3	25.5175		25.6062
J24	SYBR	Taxol	CDK1i	GAPDH	Unkn	Taxol CDK1i 3	25.6949
K01	SYBR	siSRSF1	CDK1i	IFNB	Unkn	SRSF1 CDK1i 1	36.9712		36.9712	13.2491	0.00010271	0.384733
K02	SYBR	siSRSF1	CDK1i	IFNB	Unkn	SRSF1 CDK1i 1
K03	SYBR	siSRSF1	CDK1i	ISG54	Unkn	SRSF1 CDK1i 1	33.4349		32.9608	9.2388	0.00165517	2.29358
K04	SYBR	siSRSF1	CDK1i	ISG54	Unkn	SRSF1 CDK1i 1	32.4868
K05	SYBR	siSRSF1	CDK1i	ISG15	Unkn	SRSF1 CDK1i 1	29.5804		29.532	5.81	0.0178244	1.58286
K06	SYBR	siSRSF1	CDK1i	ISG15	Unkn	SRSF1 CDK1i 1	29.4837
K07	SYBR	siSRSF1	CDK1i	GAPDH	Unkn	SRSF1 CDK1i 1	23.6376		23.722
K08	SYBR	siSRSF1	CDK1i	GAPDH	Unkn	SRSF1 CDK1i 1	23.8065
K09	SYBR	siSRSF1	CDK1i	IFNB	Unkn	SRSF1 CDK1i 2	36.5407		36.5407	10.703	0.000599889	2.24707
K10	SYBR	siSRSF1	CDK1i	IFNB	Unkn	SRSF1 CDK1i 2
K11	SYBR	siSRSF1	CDK1i	ISG54	Unkn	SRSF1 CDK1i 2	35.496		34.7823	8.94461	0.00202957	2.81238
K12	SYBR	siSRSF1	CDK1i	ISG54	Unkn	SRSF1 CDK1i 2	34.0686
K13	SYBR	siSRSF1	CDK1i	ISG15	Unkn	SRSF1 CDK1i 2	30.8948		31.0212	5.18354	0.0275169	2.44358
K14	SYBR	siSRSF1	CDK1i	ISG15	Unkn	SRSF1 CDK1i 2	31.1476
K15	SYBR	siSRSF1	CDK1i	GAPDH	Unkn	SRSF1 CDK1i 2	25.8362		25.8377
K16	SYBR	siSRSF1	CDK1i	GAPDH	Unkn	SRSF1 CDK1i 2	25.8392
K17	SYBR	siSRSF1	CDK1i	IFNB	Unkn	SRSF1 CDK1i 3			35.4016	12.182	0.000215212	0.806142
K18	SYBR	siSRSF1	CDK1i	IFNB	Unkn	SRSF1 CDK1i 3	35.4016
K19	SYBR	siSRSF1	CDK1i	ISG54	Unkn	SRSF1 CDK1i 3	33.0164		33.1085	9.8888	0.00105481	1.46165
K20	SYBR	siSRSF1	CDK1i	ISG54	Unkn	SRSF1 CDK1i 3	33.2006
K21	SYBR	siSRSF1	CDK1i	ISG15	Unkn	SRSF1 CDK1i 3	29.1647		29.0533	5.83357	0.0175356	1.55721
K22	SYBR	siSRSF1	CDK1i	ISG15	Unkn	SRSF1 CDK1i 3	28.9418
K23	SYBR	siSRSF1	CDK1i	GAPDH	Unkn	SRSF1 CDK1i 3	23.2496		23.2197
K24	SYBR	siSRSF1	CDK1i	GAPDH	Unkn	SRSF1 CDK1i 3	23.1898
L01	SYBR	DRB	CDK1i	IFNB	Unkn	DRB CDK1i 1	38.4607		38.4607	10.5281	0.000677225	2.53675
L02	SYBR	DRB	CDK1i	IFNB	Unkn	DRB CDK1i 1
L03	SYBR	DRB	CDK1i	ISG54	Unkn	DRB CDK1i 1	35.3807		35.3906	7.45799	0.00568749	7.88117
L04	SYBR	DRB	CDK1i	ISG54	Unkn	DRB CDK1i 1	35.4005
L05	SYBR	DRB	CDK1i	ISG15	Unkn	DRB CDK1i 1	32.6318		32.6776	4.74501	0.0372915	3.3116
L06	SYBR	DRB	CDK1i	ISG15	Unkn	DRB CDK1i 1	32.7234
L07	SYBR	DRB	CDK1i	GAPDH	Unkn	DRB CDK1i 1	27.992		27.9326
L08	SYBR	DRB	CDK1i	GAPDH	Unkn	DRB CDK1i 1	27.8732
L09	SYBR	DRB	CDK1i	IFNB	Unkn	DRB CDK1i 2	38.1217		36.9341	13.3176	9.79472e-05	0.366891
L10	SYBR	DRB	CDK1i	IFNB	Unkn	DRB CDK1i 2	35.7466
L11	SYBR	DRB	CDK1i	ISG54	Unkn	DRB CDK1i 2	33.1286		33.0999	9.48337	0.00139708	1.93594
L12	SYBR	DRB	CDK1i	ISG54	Unkn	DRB CDK1i 2	33.0711
L13	SYBR	DRB	CDK1i	ISG15	Unkn	DRB CDK1i 2	29.0683		28.9767	5.36024	0.0243448	2.16189
L14	SYBR	DRB	CDK1i	ISG15	Unkn	DRB CDK1i 2	28.8852
L15	SYBR	DRB	CDK1i	GAPDH	Unkn	DRB CDK1i 2	23.7207		23.6165
L16	SYBR	DRB	CDK1i	GAPDH	Unkn	DRB CDK1i 2	23.5123
L17	SYBR	DRB	CDK1i	IFNB	Unkn	DRB CDK1i 3	37.4263		37.4263	14.3979	4.63227e-05	0.173516
L18	SYBR	DRB	CDK1i	IFNB	Unkn	DRB CDK1i 3
L19	SYBR	DRB	CDK1i	ISG54	Unkn	DRB CDK1i 3	33.1506		33.6778	10.6494	0.000622603	0.862741
L20	SYBR	DRB	CDK1i	ISG54	Unkn	DRB CDK1i 3	34.2049
L21	SYBR	DRB	CDK1i	ISG15	Unkn	DRB CDK1i 3	28.7554		28.6908	5.66239	0.0197447	1.75339
L22	SYBR	DRB	CDK1i	ISG15	Unkn	DRB CDK1i 3	28.6261
L23	SYBR	DRB	CDK1i	GAPDH	Unkn	DRB CDK1i 3	23.0432		23.0284
L24	SYBR	DRB	CDK1i	GAPDH	Unkn	DRB CDK1i 3	23.0136
A01	SYBR	DMSO	cGAS-KO	IFNB	Unkn	DMSO cGAS-KO 1			36.2473	11.6577	0.000309512	0.00173339	0.178558
A02	SYBR	DMSO	cGAS-KO	IFNB	Unkn	DMSO cGAS-KO 1	36.2473
A03	SYBR	DMSO	cGAS-KO	ISG54	Unkn	DMSO cGAS-KO 1	36.0455		36.2946	11.7049	0.000299545	0.0020149	0.148665
A04	SYBR	DMSO	cGAS-KO	ISG54	Unkn	DMSO cGAS-KO 1	36.5436
A05	SYBR	DMSO	cGAS-KO	ISG15	Unkn	DMSO cGAS-KO 1	32.6184		32.7455	8.15587	0.00350622	0.00324243	1.08136
A06	SYBR	DMSO	cGAS-KO	ISG15	Unkn	DMSO cGAS-KO 1	32.8726
A07	SYBR	DMSO	cGAS-KO	GAPDH	Unkn	DMSO cGAS-KO 1	24.6644		24.5896
A08	SYBR	DMSO	cGAS-KO	GAPDH	Unkn	DMSO cGAS-KO 1	24.5149
A09	SYBR	DMSO	cGAS-KO	IFNB	Unkn	DMSO cGAS-KO 2	36.5435		36.5435	0.901726	0.535246	2.9976
A10	SYBR	DMSO	cGAS-KO	IFNB	Unkn	DMSO cGAS-KO 2
A11	SYBR	DMSO	cGAS-KO	ISG54	Unkn	DMSO cGAS-KO 2	36.8091		36.8091	1.16731	0.445252	2.995
A12	SYBR	DMSO	cGAS-KO	ISG54	Unkn	DMSO cGAS-KO 2
A13	SYBR	DMSO	cGAS-KO	ISG15	Unkn	DMSO cGAS-KO 2	33.9465		33.9465	-1.69535	3.23855	2.9949
A14	SYBR	DMSO	cGAS-KO	ISG15	Unkn	DMSO cGAS-KO 2
A15	SYBR	DMSO	cGAS-KO	GAPDH	Unkn	DMSO cGAS-KO 2	35.6264		35.6418
A16	SYBR	DMSO	cGAS-KO	GAPDH	Unkn	DMSO cGAS-KO 2	35.6572
A17	SYBR	DMSO	cGAS-KO	IFNB	Unkn	DMSO cGAS-KO 3	37.2209		37.2209	13.0335	0.000119272	0.00066797
A18	SYBR	DMSO	cGAS-KO	IFNB	Unkn	DMSO cGAS-KO 3
A19	SYBR	DMSO	cGAS-KO	ISG54	Unkn	DMSO cGAS-KO 3	35.4288		35.3237	11.1362	0.000444292	0.00298854
A20	SYBR	DMSO	cGAS-KO	ISG54	Unkn	DMSO cGAS-KO 3	35.2186
A21	SYBR	DMSO	cGAS-KO	ISG15	Unkn	DMSO cGAS-KO 3	33.578		33.1474	8.95997	0.00200808	0.001857
A22	SYBR	DMSO	cGAS-KO	ISG15	Unkn	DMSO cGAS-KO 3	32.7169
A23	SYBR	DMSO	cGAS-KO	GAPDH	Unkn	DMSO cGAS-KO 3	24.1487		24.1875
A24	SYBR	DMSO	cGAS-KO	GAPDH	Unkn	DMSO cGAS-KO 3	24.2262
B01	SYBR	IR	cGAS-KO	IFNB	Unkn	IR cGAS-KO 1	37.2474		37.2474	10.816	0.000554705	0.00310658
B02	SYBR	IR	cGAS-KO	IFNB	Unkn	IR cGAS-KO 1
B03	SYBR	IR	cGAS-KO	ISG54	Unkn	IR cGAS-KO 1	37.2546		36.7977	10.3663	0.000757597	0.00509599
B04	SYBR	IR	cGAS-KO	ISG54	Unkn	IR cGAS-KO 1	36.3408
B05	SYBR	IR	cGAS-KO	ISG15	Unkn	IR cGAS-KO 1	34.9572		34.3374	7.90596	0.00416936	0.00385568
B06	SYBR	IR	cGAS-KO	ISG15	Unkn	IR cGAS-KO 1	33.7175
B07	SYBR	IR	cGAS-KO	GAPDH	Unkn	IR cGAS-KO 1	26.4836		26.4314
B08	SYBR	IR	cGAS-KO	GAPDH	Unkn	IR cGAS-KO 1	26.3792
B09	SYBR	IR	cGAS-KO	IFNB	Unkn	IR cGAS-KO 2	36.5355		36.5355	12.9177	0.000129239	0.00072379
B10	SYBR	IR	cGAS-KO	IFNB	Unkn	IR cGAS-KO 2
B11	SYBR	IR	cGAS-KO	ISG54	Unkn	IR cGAS-KO 2	34.7695		34.6424	11.0246	0.000480015	0.00322883
B12	SYBR	IR	cGAS-KO	ISG54	Unkn	IR cGAS-KO 2	34.5153
B13	SYBR	IR	cGAS-KO	ISG15	Unkn	IR cGAS-KO 2	31.2017		31.4996	7.88178	0.00423984	0.00392085
B14	SYBR	IR	cGAS-KO	ISG15	Unkn	IR cGAS-KO 2	31.7974
B15	SYBR	IR	cGAS-KO	GAPDH	Unkn	IR cGAS-KO 2	23.5972		23.6178
B16	SYBR	IR	cGAS-KO	GAPDH	Unkn	IR cGAS-KO 2	23.6384
B17	SYBR	IR	cGAS-KO	IFNB	Unkn	IR cGAS-KO 3	36.2222		36.2222	11.9079	0.000260232	0.0014574
B18	SYBR	IR	cGAS-KO	IFNB	Unkn	IR cGAS-KO 3
B19	SYBR	IR	cGAS-KO	ISG54	Unkn	IR cGAS-KO 3	35.4219		35.0463	10.732	0.000587943	0.00395481
B20	SYBR	IR	cGAS-KO	ISG54	Unkn	IR cGAS-KO 3	34.6708
B21	SYBR	IR	cGAS-KO	ISG15	Unkn	IR cGAS-KO 3	32.131		32.1108	7.79651	0.00449797	0.00415956
B22	SYBR	IR	cGAS-KO	ISG15	Unkn	IR cGAS-KO 3	32.0906
B23	SYBR	IR	cGAS-KO	GAPDH	Unkn	IR cGAS-KO 3	24.2678		24.3143
B24	SYBR	IR	cGAS-KO	GAPDH	Unkn	IR cGAS-KO 3	24.3608
C01	SYBR	MMS	cGAS-KO	IFNB	Unkn	MMS cGAS-KO 1	39.052		39.052	12.077	0.000231459	0.00129627
C02	SYBR	MMS	cGAS-KO	IFNB	Unkn	MMS cGAS-KO 1
C03	SYBR	MMS	cGAS-KO	ISG54	Unkn	MMS cGAS-KO 1	36.1912		36.091	9.11592	0.00180233	0.0121234
C04	SYBR	MMS	cGAS-KO	ISG54	Unkn	MMS cGAS-KO 1	35.9908
C05	SYBR	MMS	cGAS-KO	ISG15	Unkn	MMS cGAS-KO 1	33.5362		33.843	6.86792	0.00856151	0.00791739
C06	SYBR	MMS	cGAS-KO	ISG15	Unkn	MMS cGAS-KO 1	34.1497
C07	SYBR	MMS	cGAS-KO	GAPDH	Unkn	MMS cGAS-KO 1	27.1016		26.975
C08	SYBR	MMS	cGAS-KO	GAPDH	Unkn	MMS cGAS-KO 1	26.8485
C09	SYBR	MMS	cGAS-KO	IFNB	Unkn	MMS cGAS-KO 2			36.075	9.64194	0.00125166	0.00700983
C10	SYBR	MMS	cGAS-KO	IFNB	Unkn	MMS cGAS-KO 2	36.075
C11	SYBR	MMS	cGAS-KO	ISG54	Unkn	MMS cGAS-KO 2			36.264	9.83089	0.00109801	0.00738578
C12	SYBR	MMS	cGAS-KO	ISG54	Unkn	MMS cGAS-KO 2	36.264
C13	SYBR	MMS	cGAS-KO	ISG15	Unkn	MMS cGAS-KO 2	34.0456		34.1483	7.71523	0.00475866	0.00440065
C14	SYBR	MMS	cGAS-KO	ISG15	Unkn	MMS cGAS-KO 2	34.2511
C15	SYBR	MMS	cGAS-KO	GAPDH	Unkn	MMS cGAS-KO 2	26.4492		26.4331
C16	SYBR	MMS	cGAS-KO	GAPDH	Unkn	MMS cGAS-KO 2	26.417
C17	SYBR	MMS	cGAS-KO	IFNB	Unkn	MMS cGAS-KO 3	38.3891		38.9512	13.6242	7.91947e-05	0.000443523
C18	SYBR	MMS	cGAS-KO	IFNB	Unkn	MMS cGAS-KO 3	39.5133
C19	SYBR	MMS	cGAS-KO	ISG54	Unkn	MMS cGAS-KO 3	32.8181		32.9402	7.61323	0.00510726	0.0343541
C20	SYBR	MMS	cGAS-KO	ISG54	Unkn	MMS cGAS-KO 3	33.0623
C21	SYBR	MMS	cGAS-KO	ISG15	Unkn	MMS cGAS-KO 3	27.2866		27.2741	1.94712	0.259334	0.239823
C22	SYBR	MMS	cGAS-KO	ISG15	Unkn	MMS cGAS-KO 3	27.2616
C23	SYBR	MMS	cGAS-KO	GAPDH	Unkn	MMS cGAS-KO 3	26.1409		25.327
C24	SYBR	MMS	cGAS-KO	GAPDH	Unkn	MMS cGAS-KO 3	24.5131
D01	SYBR	Taxol	cGAS-KO	IFNB	Unkn	Taxol cGAS-KO 1	36.206		35.3337	9.98137	0.000989255	0.00554024
D02	SYBR	Taxol	cGAS-KO	IFNB	Unkn	Taxol cGAS-KO 1	34.4614
D03	SYBR	Taxol	cGAS-KO	ISG54	Unkn	Taxol cGAS-KO 1	34.6368		34.8063	9.45395	0.00142586	0.00959108
D04	SYBR	Taxol	cGAS-KO	ISG54	Unkn	Taxol cGAS-KO 1	34.9757
D05	SYBR	Taxol	cGAS-KO	ISG15	Unkn	Taxol cGAS-KO 1	32.4938		32.8168	7.46452	0.00566183	0.00523586
D06	SYBR	Taxol	cGAS-KO	ISG15	Unkn	Taxol cGAS-KO 1	33.1399
D07	SYBR	Taxol	cGAS-KO	GAPDH	Unkn	Taxol cGAS-KO 1	25.329		25.3523
D08	SYBR	Taxol	cGAS-KO	GAPDH	Unkn	Taxol cGAS-KO 1	25.3756
D09	SYBR	Taxol	cGAS-KO	IFNB	Unkn	Taxol cGAS-KO 2	34.2547		35.1402	9.47399	0.00140619	0.00787526
D10	SYBR	Taxol	cGAS-KO	IFNB	Unkn	Taxol cGAS-KO 2	36.0258
D11	SYBR	Taxol	cGAS-KO	ISG54	Unkn	Taxol cGAS-KO 2	34.2307		34.6454	8.97916	0.00198155	0.0133289
D12	SYBR	Taxol	cGAS-KO	ISG54	Unkn	Taxol cGAS-KO 2	35.0601
D13	SYBR	Taxol	cGAS-KO	ISG15	Unkn	Taxol cGAS-KO 2	31.2877		31.4826	5.81636	0.017746	0.0164109
D14	SYBR	Taxol	cGAS-KO	ISG15	Unkn	Taxol cGAS-KO 2	31.6775
D15	SYBR	Taxol	cGAS-KO	GAPDH	Unkn	Taxol cGAS-KO 2	25.8035		25.6662
D16	SYBR	Taxol	cGAS-KO	GAPDH	Unkn	Taxol cGAS-KO 2	25.5289
D17	SYBR	Taxol	cGAS-KO	IFNB	Unkn	Taxol cGAS-KO 3			37.2066	17.4235	5.68857e-06	3.18583e-05
D18	SYBR	Taxol	cGAS-KO	IFNB	Unkn	Taxol cGAS-KO 3	37.2066
D19	SYBR	Taxol	cGAS-KO	ISG54	Unkn	Taxol cGAS-KO 3	32.3965		32.5818	12.7988	0.000140342	0.000944013
D20	SYBR	Taxol	cGAS-KO	ISG54	Unkn	Taxol cGAS-KO 3	32.7671
D21	SYBR	Taxol	cGAS-KO	ISG15	Unkn	Taxol cGAS-KO 3	28.014		27.9555	8.17241	0.00346626	0.00320547
D22	SYBR	Taxol	cGAS-KO	ISG15	Unkn	Taxol cGAS-KO 3	27.8969
D23	SYBR	Taxol	cGAS-KO	GAPDH	Unkn	Taxol cGAS-KO 3	19.7999		19.783
D24	SYBR	Taxol	cGAS-KO	GAPDH	Unkn	Taxol cGAS-KO 3	19.7662
E01	SYBR	siSRSF1	cGAS-KO	IFNB	Unkn	SRSF1 cGAS-KO 1	36.7043		36.7043	14.0057	6.07926e-05	0.000340463
E02	SYBR	siSRSF1	cGAS-KO	IFNB	Unkn	SRSF1 cGAS-KO 1
E03	SYBR	siSRSF1	cGAS-KO	ISG54	Unkn	SRSF1 cGAS-KO 1	33.9736		34.6321	11.9336	0.000255645	0.0017196
E04	SYBR	siSRSF1	cGAS-KO	ISG54	Unkn	SRSF1 cGAS-KO 1	35.2907
E05	SYBR	siSRSF1	cGAS-KO	ISG15	Unkn	SRSF1 cGAS-KO 1	30.248		30.3068	7.60819	0.00512517	0.00473958
E06	SYBR	siSRSF1	cGAS-KO	ISG15	Unkn	SRSF1 cGAS-KO 1	30.3655
E07	SYBR	siSRSF1	cGAS-KO	GAPDH	Unkn	SRSF1 cGAS-KO 1	22.6315		22.6986
E08	SYBR	siSRSF1	cGAS-KO	GAPDH	Unkn	SRSF1 cGAS-KO 1	22.7657
E09	SYBR	siSRSF1	cGAS-KO	IFNB	Unkn	SRSF1 cGAS-KO 2	35.4835		35.4835	14.8489	3.38872e-05	0.000189783
E10	SYBR	siSRSF1	cGAS-KO	IFNB	Unkn	SRSF1 cGAS-KO 2
E11	SYBR	siSRSF1	cGAS-KO	ISG54	Unkn	SRSF1 cGAS-KO 2	35.4514		35.0067	14.3721	4.71577e-05	0.000317207
E12	SYBR	siSRSF1	cGAS-KO	ISG54	Unkn	SRSF1 cGAS-KO 2	34.5621
E13	SYBR	siSRSF1	cGAS-KO	ISG15	Unkn	SRSF1 cGAS-KO 2	29.0395		28.934	8.29945	0.00317407	0.00293527
E14	SYBR	siSRSF1	cGAS-KO	ISG15	Unkn	SRSF1 cGAS-KO 2	28.8286
E15	SYBR	siSRSF1	cGAS-KO	GAPDH	Unkn	SRSF1 cGAS-KO 2	20.5748		20.6346
E16	SYBR	siSRSF1	cGAS-KO	GAPDH	Unkn	SRSF1 cGAS-KO 2	20.6943
E17	SYBR	siSRSF1	cGAS-KO	IFNB	Unkn	SRSF1 cGAS-KO 3			36.2627	14.2593	5.09936e-05	0.000285585
E18	SYBR	siSRSF1	cGAS-KO	IFNB	Unkn	SRSF1 cGAS-KO 3	36.2627
E19	SYBR	siSRSF1	cGAS-KO	ISG54	Unkn	SRSF1 cGAS-KO 3	35.5507		34.8635	12.8601	0.000134498	0.000904704
E20	SYBR	siSRSF1	cGAS-KO	ISG54	Unkn	SRSF1 cGAS-KO 3	34.1764
E21	SYBR	siSRSF1	cGAS-KO	ISG15	Unkn	SRSF1 cGAS-KO 3	29.7813		29.7134	7.70996	0.00477607	0.00441675
E22	SYBR	siSRSF1	cGAS-KO	ISG15	Unkn	SRSF1 cGAS-KO 3	29.6455
E23	SYBR	siSRSF1	cGAS-KO	GAPDH	Unkn	SRSF1 cGAS-KO 3	22.0619		22.0034
E24	SYBR	siSRSF1	cGAS-KO	GAPDH	Unkn	SRSF1 cGAS-KO 3	21.9449
F01	SYBR	DRB	cGAS-KO	IFNB	Unkn	DRB cGAS-KO 1	35.8793		35.8793	11.361	0.0003802	0.00212927
F02	SYBR	DRB	cGAS-KO	IFNB	Unkn	DRB cGAS-KO 1
F03	SYBR	DRB	cGAS-KO	ISG54	Unkn	DRB cGAS-KO 1	34.3759		34.5272	10.0088	0.0009706	0.00652876
F04	SYBR	DRB	cGAS-KO	ISG54	Unkn	DRB cGAS-KO 1	34.6785
F05	SYBR	DRB	cGAS-KO	ISG15	Unkn	DRB cGAS-KO 1	33.6431		33.3303	8.81198	0.002225	0.0020576
F06	SYBR	DRB	cGAS-KO	ISG15	Unkn	DRB cGAS-KO 1	33.0176
F07	SYBR	DRB	cGAS-KO	GAPDH	Unkn	DRB cGAS-KO 1	24.7555		24.5184
F08	SYBR	DRB	cGAS-KO	GAPDH	Unkn	DRB cGAS-KO 1	24.2813
F09	SYBR	DRB	cGAS-KO	IFNB	Unkn	DRB cGAS-KO 2	37.855		37.855	13.8277	6.87766e-05	0.000385178
F10	SYBR	DRB	cGAS-KO	IFNB	Unkn	DRB cGAS-KO 2
F11	SYBR	DRB	cGAS-KO	ISG54	Unkn	DRB cGAS-KO 2	36.2803		36.2926	12.2653	0.000203133	0.00136638
F12	SYBR	DRB	cGAS-KO	ISG54	Unkn	DRB cGAS-KO 2	36.3048
F13	SYBR	DRB	cGAS-KO	ISG15	Unkn	DRB cGAS-KO 2	30.9301		30.9022	6.87494	0.00851993	0.00787894
F14	SYBR	DRB	cGAS-KO	ISG15	Unkn	DRB cGAS-KO 2	30.8744
F15	SYBR	DRB	cGAS-KO	GAPDH	Unkn	DRB cGAS-KO 2	23.7643		24.0273
F16	SYBR	DRB	cGAS-KO	GAPDH	Unkn	DRB cGAS-KO 2	24.2902
F17	SYBR	DRB	cGAS-KO	IFNB	Unkn	DRB cGAS-KO 3	36.2917		37.8307	13.2491	0.000102714	0.00057524
F18	SYBR	DRB	cGAS-KO	IFNB	Unkn	DRB cGAS-KO 3	39.3697
F19	SYBR	DRB	cGAS-KO	ISG54	Unkn	DRB cGAS-KO 3	35.187		34.6834	10.1018	0.000910004	0.00612116
F20	SYBR	DRB	cGAS-KO	ISG54	Unkn	DRB cGAS-KO 3	34.1799
F21	SYBR	DRB	cGAS-KO	ISG15	Unkn	DRB cGAS-KO 3	32.3042		32.4326	7.85102	0.00433119	0.00400534
F22	SYBR	DRB	cGAS-KO	ISG15	Unkn	DRB cGAS-KO 3	32.561
F23	SYBR	DRB	cGAS-KO	GAPDH	Unkn	DRB cGAS-KO 3	24.3359		24.5816
F24	SYBR	DRB	cGAS-KO	GAPDH	Unkn	DRB cGAS-KO 3	24.8273

## Sheet: Fig. 2A
Target	Compound	Number.cGAS.positive.MN	Total.MN.counted	Percent.cGAS.positive.MN	Ratio.IR	Log2.FC
DMSO	DMSO	35	60	58.3333	1	0
BAZ2A/B	BAZ2-ICR	30	60	50	0.857143	-0.222392
BRPF1, BRPF2, BRPF3	NI-57	8	60	13.3333	0.228571	-2.12928
CBP, EP300 bromo	SGCCBP30	16	60	26.6667	0.457143	-1.12928
CECR2	NVS-1	21	60	35	0.6	-0.736966
JMJD3, UTX, JARID1B	GSK J4	36	60	60	1.02857	0.040642
LSD1	GSKLSD1	3	60	5	0.0857143	-3.54432
PAD4	GSK484	32	60	53.3333	0.914286	-0.129283
L3MBTL3	UNC1215	36	60	60	1.02857	0.040642
DOT1L	SGC0946	0	60	0	0	#NAME?
EZH2, EZH1	UNC1999	14	60	23.3333	0.4	-1.32193
G9a, EHMT1	A366	27	60	45	0.771429	-0.374396
PRMT4/6	MS049	5	60	8.33333	0.142857	-2.80735
PRMT3	SGC 707	14	60	23.3333	0.4	-1.32193
PRMT4	TP-064	31	60	51.6667	0.885714	-0.175087
PRMT5	GSK591	21	60	35	0.6	-0.736966
SETD7	PFI-2	16	60	26.6667	0.457143	-1.12928
SMYD2	BAY598	23	60	38.3333	0.657143	-0.605721
SUV420H1/2	A-196	16	60	26.6667	0.457143	-1.12928
WDR5	OICR-9429	22	60	36.6667	0.628571	-0.669851
IDH1 mutant	GSK-864	13	60	21.6667	0.371429	-1.42884
CDK1	CDK1i	5	30	16.6667	0.285714	-1.80735
DNA-PKcs	DNA-PKi	5	30	16.6667	0.285714	-1.80735
ATR	ATRi	33	60	55	0.942857	-0.0848889
cGAS-KO	cGAS-KO	0	60	0	0	#NAME?
DMSO	DMSO	38	60	63.3333	1.08571	0.118644
ATAD2A/B	GSK8814	16	60	26.6667	0.457143	-1.12928
BAZ2A/B	BAZ2-ICR	24	60	40	0.685714	-0.544321
BET	JQ1	17	60	28.3333	0.485714	-1.04182
BRD9/7	TP-472	17	60	28.3333	0.485714	-1.04182
BRPF1, BRPF2, BRPF3	NI-57	15	60	25	0.428571	-1.22239
BRPF1B	PFI-4	21	60	35	0.6	-0.736966
CBP, EP300 bromo	SGCCBP30	32	60	53.3333	0.914286	-0.129283
CBP, EP300 HAT	A-485	41	60	68.3333	1.17143	0.228269
CECR2	NVS-1	13	60	21.6667	0.371429	-1.42884
GCN5/PCAF	GSK4027	18	60	30	0.514286	-0.959358
JMJD3, UTX, JARID1B	GSK J4	33	60	55	0.942857	-0.0848889
LSD1	GSKLSD1	13	60	21.6667	0.371429	-1.42884
PAD4	GSK484	25	60	41.6667	0.714286	-0.485427
Smarca2 Smarca4, PB1	PFI-3	28	60	46.6667	0.8	-0.321928
L3MBTL3	UNC1215	19	60	31.6667	0.542857	-0.881356
EED	A-395	29	60	48.3333	0.828571	-0.271302
DOT1L	SGC0946	4	60	6.66667	0.114286	-3.12928
EZH2, EZH1	UNC1999	16	60	26.6667	0.457143	-1.12928
G9a, EHMT1	A366	28	60	46.6667	0.8	-0.321928
PRMT type I	MS023	18	60	30	0.514286	-0.959358
PRMT4/6	MS049	20	60	33.3333	0.571429	-0.807355
PRMT3	SGC 707	8	60	13.3333	0.228571	-2.12928
PRMT4	TP-064	15	60	25	0.428571	-1.22239
PRMT5	GSK591	27	60	45	0.771429	-0.374396
PRMT5	LLY283 PRMT5	11	60	18.3333	0.314286	-1.66985
SETD7	PFI-2	29	60	48.3333	0.828571	-0.271302
SMYD2	BAY598	28	60	46.6667	0.8	-0.321928
SMYD2	PFI-5	30	60	50	0.857143	-0.222392
SUV420H1/2	A-196	23	60	38.3333	0.657143	-0.605721
WDR5	OICR-9429	21	60	35	0.6	-0.736966
IDH1 mutant	GSK-864	21	60	35	0.6	-0.736966
CDK1	CDK1i	14	30	46.6667	0.8	-0.321928
DNA-PKcs	DNA-PKi	11	30	36.6667	0.628571	-0.669851
ATR	ATRi	30	60	50	0.857143	-0.222392
cGAS-KO	cGAS-KO	0	60	0	0	#NAME?
ATAD2A/B	GSK8814	20	60	33.3333	0.571429	-0.807355
BET	JQ1	25	60	41.6667	0.714286	-0.485427
BRD9/7	TP-472	29	60	48.3333	0.828571	-0.271302
BRPF1B	PFI-4	28	60	46.6667	0.8	-0.321928
CBP, EP300 HAT	A-485	36	60	60	1.02857	0.040642
GCN5/PCAF	GSK4027	27	60	45	0.771429	-0.374396
PAD4	GSK484	36	60	60	1.02857	0.040642
Smarca2 Smarca4, PB1	PFI-3	8	60	13.3333	0.228571	-2.12928
EED	A-395	16	60	26.6667	0.457143	-1.12928
PRMT type I	MS023	22	60	36.6667	0.628571	-0.669851
SUV420H1/2	A-196	26	60	43.3333	0.742857	-0.428843
IDH1 mutant	GSK-864	25	60	41.6667	0.714286	-0.485427
CDK1	CDK1i	17	30	56.6667	0.971429	-0.0418202
DNA-PKcs	DNA-PKi	20	30	66.6667	1.14286	0.192645
ATR	ATRi	32	60	53.3333	0.914286	-0.129283
DMSO	DMSO	32	60	53.3333	0.914286	-0.129283
ATAD2A/B	GSK8814	19	60	31.6667	0.542857	-0.881356
BAZ2A/B	BAZ2-ICR	36	60	60	1.02857	0.040642
BET	JQ1	21	60	35	0.6	-0.736966
BRD9/7	TP-472	29	60	48.3333	0.828571	-0.271302
BRPF1, BRPF2, BRPF3	NI-57	25	60	41.6667	0.714286	-0.485427
BRPF1B	PFI-4	26	60	43.3333	0.742857	-0.428843
CBP, EP300 bromo	SGCCBP30	23	60	38.3333	0.657143	-0.605721
CBP, EP300 HAT	A-485	29	60	48.3333	0.828571	-0.271302
CECR2	NVS-1	23	60	38.3333	0.657143	-0.605721
GCN5/PCAF	GSK4027	16	60	26.6667	0.457143	-1.12928
LSD1	GSKLSD1	19	60	31.6667	0.542857	-0.881356
Smarca2 Smarca4, PB1	PFI-3	20	60	33.3333	0.571429	-0.807355
L3MBTL3	UNC1215	13	60	21.6667	0.371429	-1.42884
EED	A-395	28	60	46.6667	0.8	-0.321928
DOT1L	SGC0946	5	60	8.33333	0.142857	-2.80735
EZH2, EZH1	UNC1999	19	60	31.6667	0.542857	-0.881356
G9a, EHMT1	A366	25	60	41.6667	0.714286	-0.485427
PRMT type I	MS023	26	60	43.3333	0.742857	-0.428843
PRMT4/6	MS049	10	60	16.6667	0.285714	-1.80735
PRMT3	SGC 707	18	60	30	0.514286	-0.959358
PRMT4	TP-064	19	60	31.6667	0.542857	-0.881356
PRMT5	LLY283 PRMT5	25	60	41.6667	0.714286	-0.485427
SETD7	PFI-2	18	60	30	0.514286	-0.959358
SMYD2	PFI-5	24	60	40	0.685714	-0.544321
WDR5	OICR-9429	21	60	35	0.6	-0.736966
cGAS-KO	cGAS-KO	0	60	0	0	#NAME?

## Sheet: Fig. 2B
Agent	Condition	Replicate	MN	Marker	number_pos_mn	percent_pos_mn
IR	IR	1	50	cGAS	37	74
IR	IR	2	50	cGAS	41	82
IR	IR	3	50	cGAS	40	80
IR	Chronic DOT1Li	1	50	cGAS	9	18
IR	Chronic DOT1Li	2	50	cGAS	8	16
IR	Chronic DOT1Li	3	50	cGAS	12	24
IR	Acute DOT1Li	1	50	cGAS	32	64
IR	Acute DOT1Li	2	50	cGAS	31	62
IR	Acute DOT1Li	3	50	cGAS	38	76
IR	Chronic control	1	50	cGAS	38	76
IR	Chronic control	2	50	cGAS	34	68
IR	Chronic control	3	50	cGAS	38	76
IR	Acute control	1	50	cGAS	40	80
IR	Acute control	2	50	cGAS	37	74
IR	Acute control	3	50	cGAS	43	86

## Sheet: Fig. 2D-E
Well	Agent	DOT1Li	Name	Target	Sample	Cq	average Ct	delta Ct	2^-Ct	Fold-change	Average of Untreated controls
A01	UT	None	UT	ISG54	UT 1	30.5836	30.7512	11.6418	0.000312951	0.0312381	0.0100183
A02	UT	None	UT	ISG54	UT 1	30.9189
A03	UT	None	UT	ISG15	UT 1	28.087	28.0165	8.90701	0.00208316	0.691122	0.00301418
A04	UT	None	UT	ISG15	UT 1	27.946
A05	UT	None	UT	GAPDH	UT 1	19.2342	19.1095
A06	UT	None	UT	GAPDH	UT 1	18.9848
A07	UT	None	UT	ISG54	UT 2	29.2521	27.4443	5.31096	0.0251907	2.51448
A08	UT	None	UT	ISG54	UT 2	25.6365
A09	UT	None	UT	ISG15	UT 2	30.2323	30.3784	8.24508	0.00329597	1.09349
A10	UT	None	UT	ISG15	UT 2	30.5245
A11	UT	None	UT	GAPDH	UT 2	22.0884	22.1333
A12	UT	None	UT	GAPDH	UT 2	22.1782
A13	UT	None	UT	ISG54	UT 3	29.7516	30.0311	7.77957	0.0045511	0.45428
A14	UT	None	UT	ISG54	UT 3	30.3106
A15	UT	None	UT	ISG15	UT 3	30.4016	30.3441	8.0926	0.00366339	1.21539
A16	UT	None	UT	ISG15	UT 3	30.2867
A17	UT	None	UT	GAPDH	UT 3	22.1056	22.2515
A18	UT	None	UT	GAPDH	UT 3	22.3975
B01	IR	None	IR	ISG54	IR 1	26.9972	28.6112	2.25567	0.209399	20.9018
B02	IR	None	IR	ISG54	IR 1	30.2252
B03	IR	None	IR	ISG15	IR 1	30.439	31.1397	4.78417	0.0362928	12.0407
B04	IR	None	IR	ISG15	IR 1	31.8404
B05	IR	None	IR	GAPDH	IR 1	26.4649	26.3555
B06	IR	None	IR	GAPDH	IR 1	26.2462
B07	IR	None	IR	ISG54	IR 2	26.1004	26.9229	3.20083	0.108756	10.8558
B08	IR	None	IR	ISG54	IR 2	27.7454
B09	IR	None	IR	ISG15	IR 2	27.2856	27.606	3.88385	0.0677399	22.4738
B10	IR	None	IR	ISG15	IR 2	27.9263
B11	IR	None	IR	GAPDH	IR 2	23.6771	23.7221
B12	IR	None	IR	GAPDH	IR 2	23.7671
B13	IR	None	IR	ISG54	IR 3	32.6481	32.5238	2.9316	0.131069	13.083
B14	IR	None	IR	ISG54	IR 3	32.3994
B15	IR	None	IR	ISG15	IR 3	32.3379	32.6686	3.07649	0.118545	39.3292
B16	IR	None	IR	ISG15	IR 3	32.9994
B17	IR	None	IR	GAPDH	IR 3	29.8207	29.5922
B18	IR	None	IR	GAPDH	IR 3	29.3636
C01	IR	DOT1Li	IR+DOT1Li	ISG54	IR+DOT1Li 1	36.7048	36.7048	5.27287	0.0258648	2.58177
C02	IR	DOT1Li	IR+DOT1Li	ISG54	IR+DOT1Li 1	NaN
C03	IR	DOT1Li	IR+DOT1Li	ISG15	IR+DOT1Li 1	36.7024	36.7024	5.27046	0.025908	8.59539
C04	IR	DOT1Li	IR+DOT1Li	ISG15	IR+DOT1Li 1	NaN
C05	IR	DOT1Li	IR+DOT1Li	GAPDH	IR+DOT1Li 1	30.0194	31.4319
C06	IR	DOT1Li	IR+DOT1Li	GAPDH	IR+DOT1Li 1	32.8444
C07	IR	DOT1Li	IR+DOT1Li	ISG54	IR+DOT1Li 2	31.5906	31.9634	7.47916	0.00560464	0.559443
C08	IR	DOT1Li	IR+DOT1Li	ISG54	IR+DOT1Li 2	32.3363
C09	IR	DOT1Li	IR+DOT1Li	ISG15	IR+DOT1Li 2	31.1508	30.9888	6.50456	0.0110137	3.65396
C10	IR	DOT1Li	IR+DOT1Li	ISG15	IR+DOT1Li 2	30.8268
C11	IR	DOT1Li	IR+DOT1Li	GAPDH	IR+DOT1Li 2	24.4914	24.4843
C12	IR	DOT1Li	IR+DOT1Li	GAPDH	IR+DOT1Li 2	24.4771
C13	IR	DOT1Li	IR+DOT1Li	ISG54	IR+DOT1Li 3	29.8601	29.7802	5.95757	0.0160913	1.6062
C14	IR	DOT1Li	IR+DOT1Li	ISG54	IR+DOT1Li 3	29.7004
C15	IR	DOT1Li	IR+DOT1Li	ISG15	IR+DOT1Li 3	29.9486	29.7989	5.97621	0.0158848	5.27003
C16	IR	DOT1Li	IR+DOT1Li	ISG15	IR+DOT1Li 3	29.6492
C17	IR	DOT1Li	IR+DOT1Li	GAPDH	IR+DOT1Li 3	23.4754	23.8227
C18	IR	DOT1Li	IR+DOT1Li	GAPDH	IR+DOT1Li 3	24.17
D01	IR	None	IR+HT-DNA	ISG54	IR+HT-DNA 1	29.6865	28.181	4.38778	0.0477691	4.76821
D02	IR	None	IR+HT-DNA	ISG54	IR+HT-DNA 1	26.6754
D03	IR	None	IR+HT-DNA	ISG15	IR+HT-DNA 1	26.2013	26.1592	2.36602	0.19398	64.3558
D04	IR	None	IR+HT-DNA	ISG15	IR+HT-DNA 1	26.1171
D05	IR	None	IR+HT-DNA	GAPDH	IR+HT-DNA 1	23.4662	23.7932
D06	IR	None	IR+HT-DNA	GAPDH	IR+HT-DNA 1	24.1202
D07	IR	None	IR+HT-DNA	ISG54	IR+HT-DNA 2	26.3605	26.3445	4.11729	0.0576197	5.75147
D08	IR	None	IR+HT-DNA	ISG54	IR+HT-DNA 2	26.3286
D09	IR	None	IR+HT-DNA	ISG15	IR+HT-DNA 2	24.5143	24.4663	2.23907	0.211823	70.2757
D10	IR	None	IR+HT-DNA	ISG15	IR+HT-DNA 2	24.4183
D11	IR	None	IR+HT-DNA	GAPDH	IR+HT-DNA 2	22.268	22.2272
D12	IR	None	IR+HT-DNA	GAPDH	IR+HT-DNA 2	22.1865
D13	IR	None	IR+HT-DNA	ISG54	IR+HT-DNA 3	26.4499	26.6015	4.71956	0.0379552	3.7886
D14	IR	None	IR+HT-DNA	ISG54	IR+HT-DNA 3	26.753
D15	IR	None	IR+HT-DNA	ISG15	IR+HT-DNA 3	24.4226	24.5415	2.65957	0.158267	52.5074
D16	IR	None	IR+HT-DNA	ISG15	IR+HT-DNA 3	24.6603
D17	IR	None	IR+HT-DNA	GAPDH	IR+HT-DNA 3	21.6558	21.8819
D18	IR	None	IR+HT-DNA	GAPDH	IR+HT-DNA 3	22.108
E01	IR	DOT1Li	IR+DOT1Li+HT-DNA	ISG54	IR+DOT1Li+HT 1	30.3182	30.5946	2.53661	0.172348	17.2033
E02	IR	DOT1Li	IR+DOT1Li+HT-DNA	ISG54	IR+DOT1Li+HT 1	30.871
E03	IR	DOT1Li	IR+DOT1Li+HT-DNA	ISG15	IR+DOT1Li+HT 1	31.1325	30.6828	2.62482	0.162125	53.7876
E04	IR	DOT1Li	IR+DOT1Li+HT-DNA	ISG15	IR+DOT1Li+HT 1	30.2331
E05	IR	DOT1Li	IR+DOT1Li+HT-DNA	GAPDH	IR+DOT1Li+HT 1	27.9147	28.058
E06	IR	DOT1Li	IR+DOT1Li+HT-DNA	GAPDH	IR+DOT1Li+HT 1	28.2013
E07	IR	DOT1Li	IR+DOT1Li+HT-DNA	ISG54	IR+DOT1Li+HT 2	31.253	31.0943	3.9162	0.0662378	6.61171
E08	IR	DOT1Li	IR+DOT1Li+HT-DNA	ISG54	IR+DOT1Li+HT 2	30.9357
E09	IR	DOT1Li	IR+DOT1Li+HT-DNA	ISG15	IR+DOT1Li+HT 2	30.1192	29.9081	2.72993	0.150733	50.0081
E10	IR	DOT1Li	IR+DOT1Li+HT-DNA	ISG15	IR+DOT1Li+HT 2	29.6969
E11	IR	DOT1Li	IR+DOT1Li+HT-DNA	GAPDH	IR+DOT1Li+HT 2	26.9221	27.1781
E12	IR	DOT1Li	IR+DOT1Li+HT-DNA	GAPDH	IR+DOT1Li+HT 2	27.4341
E13	IR	DOT1Li	IR+DOT1Li+HT-DNA	ISG54	IR+DOT1Li+HT 3	34.7263	34.516	6.91003	0.0083152	0.830005
E14	IR	DOT1Li	IR+DOT1Li+HT-DNA	ISG54	IR+DOT1Li+HT 3	34.3057
E15	IR	DOT1Li	IR+DOT1Li+HT-DNA	ISG15	IR+DOT1Li+HT 3	30.878	30.0669	2.46096	0.181625	60.257
E16	IR	DOT1Li	IR+DOT1Li+HT-DNA	ISG15	IR+DOT1Li+HT 3	29.2558
E17	IR	DOT1Li	IR+DOT1Li+HT-DNA	GAPDH	IR+DOT1Li+HT 3	27.5724	27.606
E18	IR	DOT1Li	IR+DOT1Li+HT-DNA	GAPDH	IR+DOT1Li+HT 3	27.6395
F01	IR	None	IR+cGAMP	ISG54	IR+cGAMP 1	23.532	23.6616	2.82444	0.141175	14.0918
F02	IR	None	IR+cGAMP	ISG54	IR+cGAMP 1	23.7912
F03	IR	None	IR+cGAMP	ISG15	IR+cGAMP 1	23.096	23.1356	2.29844	0.203282	67.442
F04	IR	None	IR+cGAMP	ISG15	IR+cGAMP 1	23.1752
F05	IR	None	IR+cGAMP	GAPDH	IR+cGAMP 1	20.7744	20.8372
F06	IR	None	IR+cGAMP	GAPDH	IR+cGAMP 1	20.8999
F07	IR	None	IR+cGAMP	ISG54	IR+cGAMP 2	23.8707	23.8865	3.30712	0.101032	10.0848
F08	IR	None	IR+cGAMP	ISG54	IR+cGAMP 2	23.9023
F09	IR	None	IR+cGAMP	ISG15	IR+cGAMP 2	23.3337	23.0277	2.44826	0.183231	60.7898
F10	IR	None	IR+cGAMP	ISG15	IR+cGAMP 2	22.7216
F11	IR	None	IR+cGAMP	GAPDH	IR+cGAMP 2	21.0599	20.5794
F12	IR	None	IR+cGAMP	GAPDH	IR+cGAMP 2	20.0989
F13	IR	None	IR+cGAMP	ISG54	IR+cGAMP 3	23.6547	23.5814	3.50191	0.0882716	8.81107
F14	IR	None	IR+cGAMP	ISG54	IR+cGAMP 3	23.5081
F15	IR	None	IR+cGAMP	ISG15	IR+cGAMP 3	22.3317	22.7292	2.64971	0.159352	52.8675
F16	IR	None	IR+cGAMP	ISG15	IR+cGAMP 3	23.1267
F17	IR	None	IR+cGAMP	GAPDH	IR+cGAMP 3	20.1429	20.0795
F18	IR	None	IR+cGAMP	GAPDH	IR+cGAMP 3	20.0161
G01	IR	DOT1Li	IR+DOT1Li+cGAMP	ISG54	IR+DOT1Li+cG 1	28.5282	28.7803	1.71166	0.305308	30.4751
G02	IR	DOT1Li	IR+DOT1Li+cGAMP	ISG54	IR+DOT1Li+cG 1	29.0325
G03	IR	DOT1Li	IR+DOT1Li+cGAMP	ISG15	IR+DOT1Li+cG 1	29.4432	29.4901	2.42143	0.186671	61.9312
G04	IR	DOT1Li	IR+DOT1Li+cGAMP	ISG15	IR+DOT1Li+cG 1	29.5369
G05	IR	DOT1Li	IR+DOT1Li+cGAMP	GAPDH	IR+DOT1Li+cG 1	26.973	27.0687
G06	IR	DOT1Li	IR+DOT1Li+cGAMP	GAPDH	IR+DOT1Li+cG 1	27.1643
G07	IR	DOT1Li	IR+DOT1Li+cGAMP	ISG54	IR+DOT1Li+cG 2	29.1261	29.1844	1.54676	0.342279	34.1655
G08	IR	DOT1Li	IR+DOT1Li+cGAMP	ISG54	IR+DOT1Li+cG 2	29.2427
G09	IR	DOT1Li	IR+DOT1Li+cGAMP	ISG15	IR+DOT1Li+cG 2	29.6827	29.7057	2.06804	0.238483	79.1205
G10	IR	DOT1Li	IR+DOT1Li+cGAMP	ISG15	IR+DOT1Li+cG 2	29.7286
G11	IR	DOT1Li	IR+DOT1Li+cGAMP	GAPDH	IR+DOT1Li+cG 2	27.1403	27.6376
G12	IR	DOT1Li	IR+DOT1Li+cGAMP	GAPDH	IR+DOT1Li+cG 2	28.135
G13	IR	DOT1Li	IR+DOT1Li+cGAMP	ISG54	IR+DOT1Li+cG 3	29.2477	29.3165	2.1244	0.229347	22.8929
G14	IR	DOT1Li	IR+DOT1Li+cGAMP	ISG54	IR+DOT1Li+cG 3	29.3852
G15	IR	DOT1Li	IR+DOT1Li+cGAMP	ISG15	IR+DOT1Li+cG 3	28.7284	29.7678	2.57571	0.167739	55.6502
G16	IR	DOT1Li	IR+DOT1Li+cGAMP	ISG15	IR+DOT1Li+cG 3	30.8072
G17	IR	DOT1Li	IR+DOT1Li+cGAMP	GAPDH	IR+DOT1Li+cG 3	27.2068	27.1921
G18	IR	DOT1Li	IR+DOT1Li+cGAMP	GAPDH	IR+DOT1Li+cG 3	27.1773

## Sheet: Fig. 3B
Agent	Replicate	Marker	percent_pos_mn
DRB	1	EU	52
DRB	1	cGAS	26
DRB	1	Neither	22
DRB	2	EU	48
DRB	2	cGAS	36
DRB	2	Neither	16
DRB	3	EU	62
DRB	3	cGAS	18
DRB	3	Neither	20
DMSO	1	EU	36
DMSO	1	cGAS	44
DMSO	2	EU	34
DMSO	2	cGAS	52
DMSO	3	EU	38
DMSO	3	cGAS	34
IR	1	EU	10
IR	1	cGAS	84
IR	2	EU	4
IR	2	cGAS	80
IR	3	EU	16
IR	3	cGAS	80
Taxol	1	EU	12
Taxol	1	cGAS	58
Taxol	2	EU	30
Taxol	2	cGAS	52
Taxol	3	EU	18
Taxol	3	cGAS	64
MMS	1	EU	4
MMS	1	cGAS	76
MMS	2	EU	6
MMS	2	cGAS	90
MMS	3	EU	4
MMS	3	cGAS	76
SRSF1	1	EU	44
SRSF1	1	cGAS	26
SRSF1	2	EU	46
SRSF1	2	cGAS	40
SRSF1	3	EU	42
SRSF1	3	cGAS	38
DMSO	1	Neither	20
DMSO	2	Neither	14
DMSO	3	Neither	28
IR	1	Neither	6
IR	2	Neither	16
IR	3	Neither	4
Taxol	1	Neither	30
Taxol	2	Neither	18
Taxol	3	Neither	18
MMS	1	Neither	20
MMS	2	Neither	4
MMS	3	Neither	20
SRSF1	1	Neither	30
SRSF1	2	Neither	14
SRSF1	3	Neither	20
DMSO	1	Both	4
DMSO	2	Both	2
DMSO	3	Both	1
IR	1	Both	1
IR	2	Both	2
IR	3	Both	0
MMS	1	Both	2
MMS	2	Both	0
MMS	3	Both	0
Taxol	1	Both	0
Taxol	2	Both	1
Taxol	3	Both	0
SRSF1	1	Both	2
SRSF1	2	Both	1
SRSF1	3	Both	0
DRB	1	Both	0
DRB	2	Both	0
DRB	3	Both	1

[truncated: 38 more sheets: Fig. 3C, Fig. 3E, Fig. 3F, Fig. 3G, Fig. 3H, Fig. 4B, Fig. 4C, Fig. 4F, Fig. 4G-I, Fig. S1B, Fig. S1C, Fig. S1D, Fig. S1F, Fig. S1G, Fig. S1I, Fig. S1J, Fig. S1K, Fig. S2A, Fig. S2B, Fig. S2C …]
